# Supplementary material for: Measuring Quality Gaps in TB Screening in South Africa Using Standardised Patient Analysis
Source: Int J Environ Res Public Health. 2018 Apr 12;15(4):729. doi: 10.3390/ijerph15040729 (PMC5923771; doi:10.3390/ijerph15040729)
Supplement: Supplementary file 1 [file ijerph-15-00729-s001.zip]

Archive with 4 entries (4 files):
- Data S1.dta
- Data S2.xls
- Do File S1.do
- Supplementary figure (Figure S1) and tables (Table S1 to Table S6).pdf
