# Supplementary material for: Measuring Quality Gaps in TB Screening in South Africa Using Standardised Patient Analysis
Source: Int J Environ Res Public Health. 2018 Apr 12;15(4):729. doi: 10.3390/ijerph15040729 (PMC5923771; doi:10.3390/ijerph15040729)
Supplement: Supplementary file 1 [file ijerph-15-00729-s001.zip › Data S2.xls]

## Sheet: Sheet1
uniqueid	fieldworker_code	facility_code	gender	agecat	casecorrect2	dotbtest	offerHIV	tbcontact	coughalotonly	askcoughtime	asknsweat	askweightloss	askfeverlong	doBP	doweight	dopulse	dotemp	antibio	mask2	returncombo2	returnimp	race	education
901	9	1	2. Female	2. > 30 years	1	1	1	1	1	1	1	1	1	0	0	0	0	0	1		1	2. Coloured	2. Matric
902	9	2	2. Female	2. > 30 years	1	1	1	0		1	0	1	0	0	0	0	0	0	0		1	2. Coloured	2. Matric
903	9	3	2. Female	2. > 30 years	0	0	1	1	1	1	1	1	1	1	1	0	1	0	1	1	1	2. Coloured	2. Matric
905	9	5	2. Female	2. > 30 years	1	1	1	1	1	1	1	0	0					0	1	1	1	2. Coloured	2. Matric
907	9	7	2. Female	2. > 30 years	0	1	0	0	1	0	0	0	0	0	0	0	0	0	1	1	0	2. Coloured	2. Matric
908	9	8	2. Female	2. > 30 years	0	1	0	0	1	0	0	0	0	0	0	0	0	0	0	1	0	2. Coloured	2. Matric
909	9	9	2. Female	2. > 30 years	1	1	1	1	1	1	0	1	0	1	1	0	0	0	1	1	0	2. Coloured	2. Matric
911	9	11	2. Female	2. > 30 years	0	1	0	0	1		0	0	0	0	0	0	0	0	1	1	1	2. Coloured	2. Matric
912	9	12	2. Female	2. > 30 years	0	1	0	0	1	1	0	0	0	1	0	0	0	0	1	1	1	2. Coloured	2. Matric
913	9	13	2. Female	2. > 30 years	1	1	1	1	1	1	1	1	1	1	1	0	0	0	1		1	2. Coloured	2. Matric
916	9	16	2. Female	2. > 30 years	1	1	1	1	1	1	1	1	1	1	1	0	0	0	1	1	1	2. Coloured	2. Matric
917	9	17	2. Female	2. > 30 years	1	1	1	0	1	1	1	1	0	1	1	1	1	0	1	1	1	2. Coloured	2. Matric
918	9	18	2. Female	2. > 30 years	0	0	0	0	1	1	1	1	0	0	0	0	0	0	0		0	2. Coloured	2. Matric
919	9	19	2. Female	2. > 30 years	0	1	0	0	1	0	0	0	0	0	0	0	0	0	0	1	0	2. Coloured	2. Matric
920	9	20	2. Female	2. > 30 years	1	1	1	1		0	1	1	1	0	0	0	0	0	1	1	1	2. Coloured	2. Matric
921	9	21	2. Female	2. > 30 years	0	0	1	0	1	1	1	1	0					0	0		1	2. Coloured	2. Matric
1201	12	1	1. Male	1. ≤ 30 years	1	1	1	1	1	1	1	1	0	1	0	0	0	0	1	1	0	1. Black	1. < Matric
1203	12	3	1. Male	1. ≤ 30 years	1	1	1	1	1	1	0	1	1	0	0	0	0	0	1	1	0	1. Black	1. < Matric
1205	12	5	1. Male	1. ≤ 30 years	1	1	1	1	1	0	0	1	0	0	0	0	0	0	1	1	1	1. Black	1. < Matric
1207	12	7	1. Male	1. ≤ 30 years	1	1	1	1	1	1	1	0	0	1	1	0	1	0	1	1	0	1. Black	1. < Matric
1208	12	8	1. Male	1. ≤ 30 years	1	1	1	0	1	1	1	1	0	0	0	0	0	0	1	1	0	1. Black	1. < Matric
1211	12	11	1. Male	1. ≤ 30 years	1	1	1	1	1	1	0	1	0	0	0	0	0	0	1	1	1	1. Black	1. < Matric
1212	12	12	1. Male	1. ≤ 30 years	1	1	1	1	1	1	1	1	0	0	0	0	0	0	1	1	1	1. Black	1. < Matric
1213	12	13	1. Male	1. ≤ 30 years	1	1	1	1	1	1	1	1	0	1	1	0	0	0	1	1	0	1. Black	1. < Matric
1214	12	14	1. Male	1. ≤ 30 years	1	1	1	1	1	1	1	1	0	1	1	0	0	0	1	1	1	1. Black	1. < Matric
1215	12	15	1. Male	1. ≤ 30 years	1	1	1	0	1	1	1	1	1	0	0	0	0	0	0		0	1. Black	1. < Matric
1216	12	16	1. Male	1. ≤ 30 years	1	1	1	1	1	1	1	1	1	1	1	0	0	0	1	1	1	1. Black	1. < Matric
1217	12	17	1. Male	1. ≤ 30 years	1	1	1	1	1	1	1	1	0	1	1	0	1	0	1	1	1	1. Black	1. < Matric
1218	12	18	1. Male	1. ≤ 30 years	1	1	1	0	1	1	1	1	0	0	0	0	0	0	1	1	1	1. Black	1. < Matric
1220	12	20	1. Male	1. ≤ 30 years	1	1	1	1	1	1	1	1	0	0	0	0	0	0	1	1	1	1. Black	1. < Matric
1222	12	22	1. Male	1. ≤ 30 years	0	1	0	1	1	1	0	1	0	0	0	0	0	0	1	1	0	1. Black	1. < Matric
1223	12	23	1. Male	1. ≤ 30 years	0	1	0	0	1	1	0	0	0	0	0	0	0	1	0	1	0	1. Black	1. < Matric
1224	12	24	1. Male	1. ≤ 30 years	0	1	0	1	1	1	1	1	0	1	1	0	1	0	0	1	0	1. Black	1. < Matric
1225	12	25	1. Male	1. ≤ 30 years	0	1	0	1	1	1	1	1	0	1	1	0	0	0	1	1	0	1. Black	1. < Matric
1226	12	26	1. Male	1. ≤ 30 years	1	1	1	1	1	1	0	0	0	0	0	0	0	0	1	1	0	1. Black	1. < Matric
1227	12	27	1. Male	1. ≤ 30 years	0	1	0	0	1	1	0	0	0	0	0	0	0	0	0	0	0	1. Black	1. < Matric
1228	12	28	1. Male	1. ≤ 30 years	0	1	0	1	1	1	1	1	0	0	0	0	0	0	0	1	0	1. Black	1. < Matric
1229	12	29	1. Male	1. ≤ 30 years	0	1	0	0	1	0	0	0	0	0	0	0	0	0	0	1	0	1. Black	1. < Matric
1230	12	30	1. Male	1. ≤ 30 years	0	1	0	0	1	1	0	0	0	0	0	0	0	0	1	1	0	1. Black	1. < Matric
1231	12	31	1. Male	1. ≤ 30 years	0	1	0	1	1	1	1	1	0	0	0	0	0	0	0	1	0	1. Black	1. < Matric
1232	12	32	1. Male	1. ≤ 30 years	1	1	1	0	1	1	1	1	0	0	0	0	0	0	0	0	0	1. Black	1. < Matric
1233	12	33	1. Male	1. ≤ 30 years	1	1	1	1	1	1	1	1	0	1	1	0	1	0	1	1	0	1. Black	1. < Matric
1234	12	34	1. Male	1. ≤ 30 years	0	1	0	0		0	0	0	0	1	1	0	0	0	0	1	0	1. Black	1. < Matric
1235	12	35	1. Male	1. ≤ 30 years	0	1	0	0	1	0	0	0	0	0	0	0	0	0	1	1	0	1. Black	1. < Matric
1236	12	36	1. Male	1. ≤ 30 years	1	1	1	1	1	1	1	1	0	0	0	0	0	0	0	1	1	1. Black	1. < Matric
1237	12	37	1. Male	1. ≤ 30 years	0	1	0	0	1	0	0	0	0	0	0	0	0	0	0	1	0	1. Black	1. < Matric
1238	12	38	1. Male	1. ≤ 30 years	0	1	0	0	1	0	0	0	0	0	1	0	0	0	0	1	0	1. Black	1. < Matric
1239	12	39	1. Male	1. ≤ 30 years	1	1	1	1	1	1	1	1	1	0	0	0	0	0	1	1	0	1. Black	1. < Matric
1240	12	40	1. Male	1. ≤ 30 years	0	1	0	0	1	0	0	0	0	0	0	0	0	0	0	0	0	1. Black	1. < Matric
1241	12	41	1. Male	1. ≤ 30 years	0	1	0	0	1	0	0	0	0	1	1	0	0	0	0	1	0	1. Black	1. < Matric
1301	13	1	2. Female	2. > 30 years	1	1	1	0	1	0	0	0	0	0	0	0	0	0	1		1	2. Coloured	2. Matric
1302	13	2	2. Female	2. > 30 years	1	1	1	0	1	0	0	1	0	0	1	0	0	0	0		0	2. Coloured	2. Matric
1303	13	3	2. Female	2. > 30 years	1	1	1	1	1	1	1	1	1	1	1	0	1	0	1	1	0	2. Coloured	2. Matric
1305	13	5	2. Female	2. > 30 years	1	1	1	1	1	1	0	0	0	1	1	1	1	0	1		1	2. Coloured	2. Matric
1307	13	7	2. Female	2. > 30 years	1	1	1	1	1	1	0	1	0	0	1	0	0	0	1	1	1	2. Coloured	2. Matric
1308	13	8	2. Female	2. > 30 years	0	0	0	0	1	0	0	0	0	0	0	0	0	0	0		0	2. Coloured	2. Matric
1309	13	9	2. Female	2. > 30 years	1	1	1	0	1	1	0	0	0	0	0	0	0	0	0	1	1	2. Coloured	2. Matric
1310	13	10	2. Female	2. > 30 years	0	1	0	0	1	0	0	0	0	0	0	0	0	0	0		1	2. Coloured	2. Matric
1311	13	11	2. Female	2. > 30 years	1	1	1	0	1	0	0	0	0	0	0	0	0	0	1	1	1	2. Coloured	2. Matric
1312	13	12	2. Female	2. > 30 years	0	1	0	0	1	0	0	0	0	0	0	0	0	0	1	1	1	2. Coloured	2. Matric
1313	13	13	2. Female	2. > 30 years	0	1	0	0	1	1	0	0	0	0	1	0	0	0	0		0	2. Coloured	2. Matric
1314	13	14	2. Female	2. > 30 years	0	1	0	0	1	0	0	0	0	0	0	0	0	0	1		0	2. Coloured	2. Matric
1315	13	15	2. Female	2. > 30 years	1	1	1	0	0	1	0	0	0	0	0	0	0	0	1	1	0	2. Coloured	2. Matric
1316	13	16	2. Female	2. > 30 years	1	1	1	0	1	0	0	1	0	0	1	0	1	0	0		0	2. Coloured	2. Matric
1317	13	17	2. Female	2. > 30 years	1	1	1	1	1	1	1	1	1	1	1	0	1	0	1	1	1	2. Coloured	2. Matric
1318	13	18	2. Female	2. > 30 years	1	1	1	0	1	0	0	1	0	0	1	0	0	0	0		0	2. Coloured	2. Matric
1319	13	19	2. Female	2. > 30 years	1	1	1	0	1	0	0	0	0	1	1	0	0	0	1	1	0	2. Coloured	2. Matric
1320	13	20	2. Female	2. > 30 years	1	1	1	0	1	1	0	0	0	1	1	0	1	0	1	1	0	2. Coloured	2. Matric
1321	13	21	2. Female	2. > 30 years	1	1	1	0	1	1	0	0	1	0	0	0	0	0	1		0	2. Coloured	2. Matric
1401	14	1	1. Male	1. ≤ 30 years	1	1	1	0	1	1	1	1	1	1	1	0	1	0	1		0	1. Black	2. Matric
1402	14	2	1. Male	1. ≤ 30 years	0	0	1	0	1	1	1	0	0	1	0	1	1	0	0		0	1. Black	2. Matric
1407	14	7	1. Male	1. ≤ 30 years	1	1	1	1	1	1	1	1	1	1	0	1	0	0	1	1	1	1. Black	2. Matric
1408	14	8	1. Male	1. ≤ 30 years	0	1	0	1	1	1	1	1	0	0	0	0	0	0	1	1	0	1. Black	2. Matric
1409	14	9	1. Male	1. ≤ 30 years	1	1	1	1	1	1	1	1	0	0	0	0	0	0	1	1	1	1. Black	2. Matric
1410	14	10	1. Male	1. ≤ 30 years	0	1	0	1	0	1	1	1	1	0	0	0	0	0	0	1	0	1. Black	2. Matric
1411	14	11	1. Male	1. ≤ 30 years	1	1	1	1	0	1	1	1	1	1	1	1	0	0	1	1	1	1. Black	2. Matric
1413	14	13	1. Male	1. ≤ 30 years	1	1	1	1	1	1	1	1	0	1	1	1	1	0	1	1	0	1. Black	2. Matric
1414	14	14	1. Male	1. ≤ 30 years	0	1	0	1	1	0	1	1	0	1	0	0	0	0	0	1	0	1. Black	2. Matric
1415	14	15	1. Male	1. ≤ 30 years	1	1	1	1	1	1	0	0	1	1	0	1	0	0	1		0	1. Black	2. Matric
1416	14	16	1. Male	1. ≤ 30 years	1	1	1	1	0	1	1	1	1	1	1	1	1	0	1	1	0	1. Black	2. Matric
1417	14	17	1. Male	1. ≤ 30 years	1	1	1	1	1	1	1	1	1	1	1	0	1	0	1	1	0	1. Black	2. Matric
1418	14	18	1. Male	1. ≤ 30 years	1	1	1	1	1	1	1	1	0	1	0	1	0	0	0	1	0	1. Black	2. Matric
1419	14	19	1. Male	1. ≤ 30 years	0	1	0	1	1	1	1	0	1	1	0	0	0	0	0	1	0	1. Black	2. Matric
1420	14	20	1. Male	1. ≤ 30 years	0	1	0	0	0	1	1	0	1	1	0	1	0	0	0	1	0	1. Black	2. Matric
1822	18	22	2. Female	1. ≤ 30 years	0	0	0	1	1	1	1	1	1	0	0	0	0	1	1	1	0	1. Black	3. > Matric
1823	18	23	2. Female	1. ≤ 30 years	0	0	0	0	1	1	1	0	1	0	0	0	0	1	0	0	0	1. Black	3. > Matric
1824	18	24	2. Female	1. ≤ 30 years	0	0	0	1	1	1	1	0	0	0	0	0	0	1	1	0	0	1. Black	3. > Matric
1825	18	25	2. Female	1. ≤ 30 years	0	0	0	0	1	1	0	0	0	1	1	1	0	0	0	0	0	1. Black	3. > Matric
1826	18	26	2. Female	1. ≤ 30 years	0	0	0	1	1	1	1	1	1	0	0	0	0	1	1	0	0	1. Black	3. > Matric
1827	18	27	2. Female	1. ≤ 30 years	1	1	1	1	0	1	1	1	1	1	0	1	0	0	0	1	0	1. Black	3. > Matric
1828	18	28	2. Female	1. ≤ 30 years	0	0	0	0	1	1	1	1	0	0	0	0	0	1	0	0	0	1. Black	3. > Matric
1829	18	29	2. Female	1. ≤ 30 years	0	0	1	1	0	1	1	1	1	1	0	0	0	0	0	0	0	1. Black	3. > Matric
1830	18	30	2. Female	1. ≤ 30 years	0	0	0	0	1	1	0	0	1	1	1	0	0	0	0	0	0	1. Black	3. > Matric
1831	18	31	2. Female	1. ≤ 30 years	0	1	0	1	1	1	1	0	1	1	0	0	1	1	0	1	0	1. Black	3. > Matric
1832	18	32	2. Female	1. ≤ 30 years	0	1	0	1	0	1	1	1	0	0	0	0	0	0	1	1	0	1. Black	3. > Matric
1833	18	33	2. Female	1. ≤ 30 years	0	1	0	0	1	1	1	0	0	1	1	1	0	0	0	0	0	1. Black	3. > Matric
1834	18	34	2. Female	1. ≤ 30 years	0	1	0	1	0	1	1	0	0	1	1	1	1	0	1	1	0	1. Black	3. > Matric
1835	18	35	2. Female	1. ≤ 30 years	1	1	1	0	1	1	1	0	1	1	1	1	0	0	0	1	0	1. Black	3. > Matric
1836	18	36	2. Female	1. ≤ 30 years	0	0	1	0	0	1	1	0	1	1	0	0	0	0	1	0	0	1. Black	3. > Matric
1837	18	37	2. Female	1. ≤ 30 years	0	0	0	0	1	1	0	0	1	0	0	0	0	1	1	0	0	1. Black	3. > Matric
1839	18	39	2. Female	1. ≤ 30 years	1	1	1	1	1	1	1	0	0	1	1	0	0	1	0	1	1	1. Black	3. > Matric
1840	18	40	2. Female	1. ≤ 30 years	0	0	0	0	1	1	0	0	0	0	0	0	0	1	0	0	0	1. Black	3. > Matric
1841	18	41	2. Female	1. ≤ 30 years	0	0	0	1	0	1	1	0	0	0	0	0	0	0	1	0	0	1. Black	3. > Matric
2422	24	22	1. Male	1. ≤ 30 years	0	0	0	1	0	1	0	0	0	0	0	0	0	0	0	0	0	1. Black	3. > Matric
2424	24	24	1. Male	1. ≤ 30 years	0	0	0	1	1	1	1	0	0	0	0	0	0	0	0	0	0	1. Black	3. > Matric
2425	24	25	1. Male	1. ≤ 30 years	0	1	0	1	1	1	1	1	0	1	1	0	0	0	0	1	0	1. Black	3. > Matric
2426	24	26	1. Male	1. ≤ 30 years	0	1	0	1	1	1	0	0	0	0	0	0	0	0	1	1	0	1. Black	3. > Matric
2427	24	27	1. Male	1. ≤ 30 years	0	1	0	1	1	1	0	0	0	0	0	0	0	0	0	1	0	1. Black	3. > Matric
2428	24	28	1. Male	1. ≤ 30 years	0	1	0	1	1	1	1	1	0	0	0	0	0	0	0	1	1	1. Black	3. > Matric
2429	24	29	1. Male	1. ≤ 30 years	0	1	0	1	1	1	1	1	0	0	0	0	0	1	0	1	0	1. Black	3. > Matric
2430	24	30	1. Male	1. ≤ 30 years	0	0	0	1	1	1	1	1	0	1	1	1	0	0	0	1	0	1. Black	3. > Matric
2431	24	31	1. Male	1. ≤ 30 years	0	1	0	1	1	1	1	1	0	0	0	0	0	0	1	1	0	1. Black	3. > Matric
2432	24	32	1. Male	1. ≤ 30 years	0	1	0	1	1	1	1	1	1	1	1	0	0	0	1	1	0	1. Black	3. > Matric
2433	24	33	1. Male	1. ≤ 30 years	0	1	0	1	1	1	1	1	0	1	0	0	1	0	0	1	0	1. Black	3. > Matric
2434	24	34	1. Male	1. ≤ 30 years	0	0	0	1	1	0	0	0	0	1	1	1	1	0	0	0	0	1. Black	3. > Matric
2435	24	35	1. Male	1. ≤ 30 years	1	1	1	1	1	1	1	1	0	1	1	1	0	0	0	0	0	1. Black	3. > Matric
2436	24	36	1. Male	1. ≤ 30 years	0	1	0	1	1	1	1	1	1	0	1	0	0	0	1	1	1	1. Black	3. > Matric
2437	24	37	1. Male	1. ≤ 30 years	0	1	0	1		0	1	0	0	0	0	0	0	0	1	1	0	1. Black	3. > Matric
2438	24	38	1. Male	1. ≤ 30 years	0	1	0	1	1	1	1	1	1	1	1	0	1	0	0	0	0	1. Black	3. > Matric
2439	24	39	1. Male	1. ≤ 30 years	0	1	0	1		1	1	1	0	1	1	0	0	0	0	0	0	1. Black	3. > Matric
2440	24	40	1. Male	1. ≤ 30 years	0	1	0	0	1	0	0	0	0	0	0	0	0	0	1	0	0	1. Black	3. > Matric
2441	24	41	1. Male	1. ≤ 30 years	0	1	0	0	1	1	0	1	0	1	1	0	0	0	0	1	0	1. Black	3. > Matric
2722	27	22	2. Female	2. > 30 years	0	1	0	0	1	1	1	0	0	0	0	0	0	0	0	1	0	1. Black	3. > Matric
2723	27	23	2. Female	2. > 30 years	0	1	0	1	1	1	0	0	0	0	0	0	0	0	0	1	0	1. Black	3. > Matric
2724	27	24	2. Female	2. > 30 years	0	1	0	0	1	1	1	0	0	0	0	0	0	0	0	1	0	1. Black	3. > Matric
2725	27	25	2. Female	2. > 30 years	0	1	0	0	1	0	0	0	0	1	1	0	0	0	0	1		1. Black	3. > Matric
2726	27	26	2. Female	2. > 30 years	0	0	1	1	1	1	1	1	1	0	0	0	0	0	0	0	0	1. Black	3. > Matric
2727	27	27	2. Female	2. > 30 years	0	1	0	1	1	1	0	0	0	0	0	0	0	0	0	1	0	1. Black	3. > Matric
2728	27	28	2. Female	2. > 30 years	1	1	1	0	1	1	1	1	0	0	0	0	0	0	0	0	0	1. Black	3. > Matric
2729	27	29	2. Female	2. > 30 years	0	1	0	0		1	0	0	0	0	0	0	0	0	0	0	0	1. Black	3. > Matric
2730	27	30	2. Female	2. > 30 years	0	1	0	0	1	1	0	0	0	0	0	0	0	0	0		0	1. Black	3. > Matric
2731	27	31	2. Female	2. > 30 years	1	1	1	1	1	1	1	1	0	1	1	0	0	0	0	1	0	1. Black	3. > Matric
2732	27	32	2. Female	2. > 30 years	1	1	1	0	1	1	1	1	0	0	0	0	0	0	0	1	0	1. Black	3. > Matric
2733	27	33	2. Female	2. > 30 years	0	1	0	0	1	1	1	1	0	1	1		1	0	0	0	0	1. Black	3. > Matric
2734	27	34	2. Female	2. > 30 years	0	1	0	0	1	1	1	1	0	1	1	0	0	0	1	1	0	1. Black	3. > Matric
2735	27	35	2. Female	2. > 30 years	1	1	1	0	1	1	1	1	0	1	1	0	0	0	0	0	0	1. Black	3. > Matric
2736	27	36	2. Female	2. > 30 years	0	1	0	0		1	1	1	0	0	0	0	0	0	0	0	0	1. Black	3. > Matric
2737	27	37	2. Female	2. > 30 years	0	0	0	0	1	1	0	0	0	0	0	0	0	0	1	0	0	1. Black	3. > Matric
2738	27	38	2. Female	2. > 30 years	1	1	1	1	1	1	0	1	1	1	1	0	0	0	0		1	1. Black	3. > Matric
2739	27	39	2. Female	2. > 30 years	0	1	0	1	1	0	0	0	0	1	1	0	0	0	0	0	0	1. Black	3. > Matric
2740	27	40	2. Female	2. > 30 years	0	1	0	1	1	1	1	1	0	0	0	0	0	0	0	0	0	1. Black	3. > Matric
2741	27	41	2. Female	2. > 30 years	1	1	1	0	1	1	0	0	0	1	1	0	0	0	0	1	0	1. Black	3. > Matric
3005	30	5	1. Male	1. ≤ 30 years	1	1	1	0	1	1	1	1	0	0	0	0	0	0	1	1	0	1. Black	3. > Matric
